# Supplementary material for: Shape-Persistent Tetraphenylethylene Macrocycle: Highly Efficient Synthesis and Circularly Polarized Luminescence
Source: Materials (Basel). 2025 Jan 5;18(1):200. doi: 10.3390/ma18010200 (PMC11722041; doi:10.3390/ma18010200)
Supplement: Supplementary file 1 [file materials-18-00200-s001.zip]

Archive with 1 entries (1 files):
- materials-3389993-supplementary.pdf
